# Supplementary material for: Role and application of three-dimensional transthoracic echocardiography in the assessment of left and right ventricular volumes and ejection fraction: a UK nationwide survey
Source: Echo Res Pract. 2024 Apr 3;11:8. doi: 10.1186/s44156-024-00044-1 (PMC10988951; doi:10.1186/s44156-024-00044-1)
Supplement: Supplementary file 1 — Additional file 1: The full questionnaire. [file 44156_2024_44_MOESM1_ESM.xlsx]

## Sheet: Sheet1
Queston	Response
I consent to participate:	Yes	No
Please state which region you work in:	East of England	England, London	England, North East & Yorkshire	England, North West	Ireland (all)	Scotland (all)	England, East	England, South West	Wales (all)	England, Midlands	Home Counties
Please state which type of organisation you work in:	Cardiac tertiary centre	District general hospital	Private practice	Other (please specify)
Please state which type of patients you usually scan (please select all appropriate):	Adult patients with acquired heart conditions (non-congenital)	Adult patients with congenital heart diseases (level 1 & level 2 centres only)	Paediatric patients (level 1 & level 2 centres only)
Do you hold any national or international accreditation/pre-accreditation in TTE?	Yes	No
If you answered Yes to Q4, who is your accreditation body:	BSE	EACVI	ASE	Pre-accreditation	Other
Does the department where you work have any national or international departmental accreditation in TTE?	Yes	No	Don't know
How do you assess RV function in routine transthoracic echocardiography (TTE) studies?(please select all appropriate)	Visually	TAPSE	TDI S'	FAC	MPI/Tei index	2D speckle tracking longitudinal strain	3DE EF
How do you assess LV function in routine transthoracic echocardiography (TTE) studies?(please select all appropriate)	Visually	M-mode fractional shortening	M-mode Teichholz method	MAPSE	TDI velocities	2DE Biplane Simpson method	2D speckle tracking longitudinal strain	3DE EF
Is the 3DE assessment of the ventricular volumes and function a part of standard echo protocol in your echo department?	Yes	No
On average, in which proportion of your patients are you able to acquire full volume datasets suitable for volumetric analysis of the LV/RV?	0%	<30%	30-50%	51-70%	>70%	Not available
How much time do you normally have to complete a standard TTE study (both scan and report)?	<30 mins	30-45 mins	45-60 mins	>60mins
Are 3DE probes available in your echo department?	Yes, on all echo machines	Yes, on 50% or more of echo machines	Yes, on <50% of echo machines	No
Is the software package for 3DE semi-automated LV and/or RV quantification available in your echo department?	Yes, on board of the echo machine(s)	Yes, on separate workstation(s)	No	Don't know
Have you received any dedicated training in 3DE LV and/or RV data acquisition and analysis?	Dedicated training courses	A hands-on session(s) at a conference	Training by a department colleague	Training by echo manufacturer or software vendor specialist	None
If you answered None to Q14, would you like to receive such training?	Yes	No
Is there a colleague in your echo department with experience in 3DE LV/RV assessment who you can approach for advice?	Yes	No	Don't know
If you hold any national or international accreditation in TTE, was the 3DE assessment of the LV and RV included in theoretical or practical exam that you did?	Yes	No	I do not hold accreditation
Overall, I feel positive about use of 3DE for accurate LV and/or RV assessment in majority of patients?	Agree	Disagree	Don't know
I believe that CMR is more accurate than echo in assessment of the LV and/or RV volumes and function?	Agree, in all patients	Agree, in specific subgroups (please specify in box below)	Disagree	Don't know
My clinical colleagues (i.e. cardiologists, surgeons) will not rely on my 3DE LV and/or RV data and will request CMR anyway?	Agree	Disagree	Don't know
The accurate assessment of the LV and/or RV size and systolic function is imperative in the echocardiographic assessment of my patients?	Agree	Disagree	Don't know
There is enough evidence to introduce the 3DE LV and/or RV assessment into the routine echo protocol?	Agree	Disagree	Don't know
In your opinion, what are the largest barriers for wider use of 3DE for LV assessment?:(please select no more than 6)	3DE assessment is too expensive	3DE assessment is too time-consuming	3DE assessment is too uncomfortable for patients	3DE dataset acquisition is too complicated (too many steps/adjustments)	3DE analysis is too complicated (too many steps/manual corrections)	3DE assessment is not feasible in majority of my patients	3DE volumes/EF are not reproducible in majority of my patients	3DE volumes/EF are not accurate compared to CMR	I do not know how to use 3DE for ventricular assessment	I do not have 3D probe/software	I tried, and I am not able to get good quality 3DE images of the ventricles which I see at the congresses/webinars/publications	I do not feel confident in the values I get from the 3DE analysis (e.g., I feel more confident using conventional parameters)	Other (please specify)
In your opinion, what are the largest barriers for wider use of 3DE for RV assessment?:(please select no more than 6)	3DE assessment is too expensive	3DE assessment is too time-consuming	3DE assessment is too uncomfortable for patients	3DE dataset acquisition is too complicated (too many steps/adjustments)	3DE analysis is too complicated (too many steps/manual corrections)	3DE assessment is not feasible in majority of my patients	3DE volumes/EF are not reproducible in majority of my patients	3DE volumes/EF are not accurate compared to CMR	I do not know how to use 3DE for ventricular assessment	I do not have 3D probe/software	I tried, and I am not able to get good quality 3DE images of the ventricles which I see at the congresses/webinars/publications	I do not feel confident in the values I get from the 3DE analysis (e.g., I feel more confident using conventional parameters)	Other (please specify)
CMR is widely available in my hospital?	Agree	Disagree	Don't know
Cardiac CT is widely available in my hospital?	Agree	Disagree	Don't know
Do you think that TTE reporting of the LV and/or RV systolic function soon will be based on 2 main echocardiographic parameters only – EF and longitudinal strain?	Yes, I already report this way	Yes, although I do not currently report this way	No
